# Supplementary material for: Yeast Protein as an Easily Accessible Food Source
Source: Metabolites. 2022 Jan 11;12(1):63. doi: 10.3390/metabo12010063 (PMC8780597; doi:10.3390/metabo12010063)
Supplement: Supplementary file 1 [file metabolites-12-00063-s001.zip]

Archive with 1 entries (1 files):
- metabolites-1525299-supplementary.pdf
